# Supplementary material for: Genomic and Transcriptional Profiles of Kelch-like (klhl) Gene Family in Polyploid Carassius Complex
Source: Int J Mol Sci. 2023 May 6;24(9):8367. doi: 10.3390/ijms24098367 (PMC10179623; doi:10.3390/ijms24098367)
Supplement: Supplementary file 1 [file ijms-24-08367-s001.zip]

Archive with 1 entries (1 files):
- ijms-2130123-supplementary.pdf
